# Supplementary material for: The Kitty Microbiome Project: Defining the Healthy Fecal “Core Microbiome” in Pet Domestic Cats
Source: Vet Sci. 2022 Nov 16;9(11):635. doi: 10.3390/vetsci9110635 (PMC9698023; doi:10.3390/vetsci9110635)
Supplement: Supplementary file 1 [file vetsci-09-00635-s001.zip]

Archive with 2 entries (2 files):
- vetsci-1975773-Supplementary Figures.pdf
- vetsci-1975773-Supplementary Tables.xlsx
